# Supplementary material for: Approach to a Child with Hypophosphatemia
Source: Biomolecules. 2025 Sep 15;15(9):1321. doi: 10.3390/biom15091321 (PMC12467876; doi:10.3390/biom15091321)
Supplement: Supplementary file 1 [file biomolecules-15-01321-s001.zip]

Archive with 1 entries (1 files):
- biomolecules-3753147-supplementary.pdf
